# Supplementary material for: Omalizumab for the Treatment of Chronic Spontaneous Urticaria in Adults and Adolescents: An Eight-Year Real-Life Experience
Source: J Clin Med. 2024 Sep 21;13(18):5610. doi: 10.3390/jcm13185610 (PMC11432798; doi:10.3390/jcm13185610)
Supplement: Supplementary file 1 [file jcm-13-05610-s001.zip]

Archive with 1 entries (1 files):
- jcm-3174186-supplementary.pdf
